# Supplementary material for: Influence of Fermentation Time on the Phenolic Compounds, Vitamin C, Color and Antioxidant Activity in the Winemaking Process of Blueberry (Vaccinium corymbosum) Wine Obtained by Maceration
Source: Molecules. 2022 Nov 10;27(22):7744. doi: 10.3390/molecules27227744 (PMC9696742; doi:10.3390/molecules27227744)
Supplement: Supplementary file 1 [file molecules-27-07744-s001.zip]

Archive with 1 entries (1 files):
- molecules-2000091-supplementary -2nd revised.pdf
